# Supplementary material for: Assessing crowd management strategies for the 2010 Love Parade disaster using computer simulations and virtual reality
Source: J R Soc Interface. 2020 Jun 10;17(167):20200116. doi: 10.1098/rsif.2020.0116 (PMC7328386; doi:10.1098/rsif.2020.0116)
Supplement: Simulations Data [file rsif20200116supp2.xlsx]

## Sheet: Sheet1
Scenarios	Max	D4	D6	TP	Density	Congestion
O1'	11	415	36	13	0.89557	35208.3
O2'	13	328	28	7	0.884445	35221.4
O3'	9	306	24	27	0.881535	35181.4
O4'	9	370	26	19	0.88903	35229.4
O5'	11	354	23	6	0.893595	35209.3
O6'	10	317	20	7	0.88607	35227.4
O7'	9	369	22	5	0.89341	35215.4
O8'	14	323	33	31	0.891595	35215.4
O9'	13	416	37	13	0.884955	35251.4
O10'	12	380	38	3	0.89064	35245.3
'O-P1'	6	220	0	4	0.899385	35241
'O-P2'	7	207	4	5	0.913195	35216.6
'O-P3'	7	135	3	18	0.884205	35209.3
'O-P4'	7	168	1	12	0.89047	35234.4
'O-P5'	7	180	2	19	0.87947	35228.8
'O-P6'	7	218	1	6	0.90024	35257.4
'O-P7'	6	231	0	12	0.911975	35206.7
'O-P8'	7	162	3	5	0.89003	35251.4
'O-P9'	6	226	0	7	0.90924	35249.3
'O-P10'	6	176	0	3	0.910495	35216.2
'F+P1'	8	373	20	19	0.81926	35237.2
'F+P2'	9	409	24	21	0.81814	35274.8
'F+P3'	9	386	24	11	0.824245	35286.4
'F+P4'	8	369	17	28	0.809965	35223.3
'F+P5'	7	332	12	25	0.83354	35257.9
'F+P6'	9	456	28	20	0.82782	35302.3
'F+P7'	8	403	20	13	0.82811	35228.9
'F+P8'	8	412	20	15	0.8295	35230.3
'F+P9'	9	411	17	13	0.83667	35275.3
'F+P10'	7	370	13	10	0.827975	35282.2
'F-P1'	8	302	4	21	0.829955	35261.1
'F-P2'	7	427	14	13	0.833885	35223
'F-P3'	8	273	11	23	0.830645	35246.7
'F-P4'	8	353	14	5	0.828645	35280.6
'F-P5'	8	295	11	15	0.82771	35336.2
'F-P6'	7	366	19	22	0.831505	35271.1
'F-P7'	8	383	20	27	0.84541	35239.3
'F-P8'	7	313	10	17	0.829975	35299.7
'F-P9'	7	341	13	43	0.833145	35211.2
'F-P10'	8	327	22	23	0.826665	35251.6
'S+P1'	3	0	0	10522	0.203025	4277.84
'S+P2'	3	0	0	10564	0.20047	4249.07
'S+P3'	3	0	0	10563	0.19979	4256.46
'S+P4'	3	0	0	10446	0.208055	4283.14
'S+P5'	3	0	0	10505	0.20277	4257.02
'S+P6'	3	0	0	10645	0.205855	4250
'S+P7'	3	0	0	10626	0.201845	4235.85
'S+P8'	3	0	0	10643	0.201985	4253.21
'S+P9'	3	0	0	10675	0.20114	4248.09
'S+P10'	3	0	0	10622	0.204325	4248.6
'S-P1'	2	0	0	13698	0.192495	3269.84
'S-P2'	3	0	0	13504	0.195125	3303.19
'S-P3'	2	0	0	13565	0.19296	3307.03
'S-P4'	2	0	0	13653	0.193095	3287.22
'S-P5'	3	0	0	13403	0.197605	3380.34
'S-P6'	2	0	0	13723	0.19334	3278.99
'S-P7'	3	0	0	13682	0.194455	3291.76
'S-P8'	3	0	0	13481	0.198895	3362.03
'S-P9'	2	0	0	13690	0.19442	3277.81
'S-P10'	2	0	0	13289	0.19803	3380.2
'R+P1'	9	167	8	14	0.80782	35260.8
'R+P2'	11	169	24	25	0.82391	35230
'R+P3'	9	183	17	36	0.832685	35193.2
'R+P4'	11	226	16	32	0.83778	35176.8
'R+P5'	11	139	15	32	0.84103	35218.9
'R+P6'	9	250	9	37	0.846405	35188.5
'R+P7'	9	194	18	24	0.84041	35174.9
'R+P8'	10	170	16	21	0.83188	35229.7
'R+P9'	10	202	19	37	0.852095	35174.3
'R+P10'	9	193	16	36	0.8454	35162
'R-P1'	6	134	0	39	0.867765	35171.3
'R-P2'	6	129	0	23	0.854395	35201.2
'R-P3'	6	116	0	26	0.85749	35211.7
'R-P4'	7	144	3	32	0.86531	35171.2
'R-P5'	6	119	0	43	0.852285	35224.9
'R-P6'	6	126	0	27	0.86801	35197.8
'R-P7'	6	87	0	40	0.81779	35241.2
'R-P8'	7	131	1	29	0.870585	35162.7
'R-P9'	6	116	0	28	0.876245	35194.8
'R-P10'	6	100	0	24	0.828235	35255.6
'E+P1'	3	0	0	17127	0.203645	4006.56
'E+P2'	3	0	0	17176	0.204175	4002.69
'E+P3'	3	0	0	17115	0.20384	3997.16
'E+P4'	3	0	0	17200	0.20299	4015.18
'E+P5'	3	0	0	17340	0.20744	3992.11
'E+P6'	3	0	0	17262	0.205825	3989.78
'E+P7'	3	0	0	17237	0.20412	3990.35
'E+P8'	3	0	0	17165	0.209825	4010.66
'E+P9'	3	0	0	17077	0.20354	3967.96
'E+P10'	3	0	0	17043	0.202875	3999.72
'E-P1'	2	0	0	18966	0.19566	3253.8
'E-P2'	2	0	0	18931	0.19488	3266.74
'E-P3'	3	0	0	18908	0.19501	3286.25
'E-P4'	3	0	0	18772	0.195675	3261.9
'E-P5'	2	0	0	19017	0.19612	3268.85
'E-P6'	2	0	0	19048	0.194445	3269.05
'E-P7'	2	0	0	18949	0.195505	3240.1
'E-P8'	2	0	0	18927	0.19479	3237.64
'E-P9'	3	0	0	18938	0.19426	3268.57
'E-P10'	2	0	0	18807	0.1953	3264.24
