# Supplementary material for: Assessing crowd management strategies for the 2010 Love Parade disaster using computer simulations and virtual reality
Source: J R Soc Interface. 2020 Jun 10;17(167):20200116. doi: 10.1098/rsif.2020.0116 (PMC7328386; doi:10.1098/rsif.2020.0116)
Supplement: VR Experiment Data [file rsif20200116supp3.xlsx]

## Sheet: Anova
Participant	Group	SSSQ-Engagement	SSSQ-Distress	SSSQ-Worry	Headmovement (total)	HRV-Log(HF)-Session1	HRV-Log(HF)-Session2	HRV-Log(HF)-Session3	HRV-Log(HF)-Session4	nscr-Session1	nscr-Session2	nscr-Session3	nscr-Session4	AMP-Session1	AMP-Session2	AMP-Session3	AMP-Session4
2	2	-0.893107	-1.51697	0.781469	672.309	-0.2059	-1.1956	0.8116	-0.0434	3.04	21.04	28.04	18.04	0.995821	4.82246	0.313281	13.7506
3	1	-0.520582	1.12038	-1.83335	838.691	0.0451	-0.5072	-0.5062	0.1817	6.943	13.943	16.943	6.943	-0.212511	1.79723	2.63745	0.279092
4	2	-1.68172	0.0727229	1.65445	1162.69	-0.8063	0.6885	-0.0125	-1.3658	6.081	18.081	30.081	13.081	-0.471169	0.209188	2.97003	-0.766488
5	1	-0.983848	0.257836	-2.51729	807.748	1.0849	0.8441	0.6583	1.0516	28.651	14.651	5.651	19.651	-12.8752	-12.5579	-4.95903	-14.1534
6	2	-0.625267	0.242451	0.963422	1208.93	x	-0.4539	-0.6813	-0.451	29.702	25.702	20.702	1.702	1.12862	1.01662	0.0760831	-0.166034
7	1	0.516713	1.27659	0.136777	933.303	0.1846	-0.1257	-0.0129	-0.4918	-10.681	-0.681	-11.681	0.319	21.7439	-2.02143	17.1134	-1.69432
8	2	-0.614373	-1.96346	0.962729	1185.93	-0.1366	-0.1777	-0.0596	-0.2383	37.495	21.495	-7.505	3.495	1.1176	0.769863	-0.148591	0.0462348
9	1	2.12199	-0.954075	1.62851	743.016	0.3082	-0.1876	0.0721	-0.6469	-4.681	11.319	8.319	-3.681	6.95066	-15.0669	-4.5286	-6.16562
10	2	-3.0584	3.21048	-2.06147	1138.36	0.2777	0.0809	0.2166	-0.0678	-7.364	6.636	12.636	41.636	-0.274216	1.95137	0.29614	10.9154
11	1	0.226782	-0.138589	0.0314975	1779.25	-0.5141	-0.9291	-0.8907	-0.8943	31.73	31.73	27.73	37.73	5.7853	5.71821	4.24899	6.15381
12	2	-1.46253	-0.660498	1.30213	634.402	0.302	-0.1952	-0.0747	-0.3051	9.874	23.874	34.874	10.874	1.22243	4.09605	4.04337	0.223244
13	1	-0.358539	-0.592687	-1.2805	329.481	0.5925	-0.2263	-0.2513	0.4443	43.078	20.078	13.078	10.078	2.85335	-0.678115	-0.797789	-0.860186
14	2	-4.89103	0.419231	1.64898	1182.21	-0.0941	-1.1714	-0.0357	-0.0528	-0.537	5.463	2.463	-10.537	5.74864	-0.0548568	-3.498	-4.35012
15	1	-2.8554	0.446481	2.61659	981.031	0.8445	1.4743	0.5193	0.9183	-22.828	-28.828	-5.828	-16.828	-0.558535	-0.691631	-0.27659	-0.416686
16	2	0.326278	-2.47427	-4.64039	890.599	0.3228	0.0825	-0.4003	-0.3385	49.959	17.959	28.959	38.959	2.16718	0.0929519	0.739296	0.634468
17	1	-0.115233	0.942818	4.71409	18.3625	0.0847	0.0401	0.3272	-0.0826	-22.208	-1.208	-20.208	10.792	-6.21306	-4.46719	-6.06098	-3.17525
18	2	0.110437	0.266348	-0.467733	2628.85	x	-0.3619	-0.032	0.5478	56.614	29.614	13.614	17.614	18.9273	5.5281	0.841702	2.05434
19	1	0.268657	-2.30174	-0.668012	2740.02	2.1141	1.4478	0.2507	0.6493	-39.233	-24.233	-18.233	-15.233	67.1031	31.7493	23.9485	34.4792
20	2	4.58975	0.602914	1.6132	1254.85	-0.023	0.3429	0.2374	-1.2895	18.175	31.175	7.175	2.175	0.94559	1.79305	0.749633	-0.241422
21	1	0.923426	0.20895	1.65138	1144.67	-0.531	-0.7805	-0.3833	-0.4435	-0.621	-5.621	-8.621	-9.621	-0.129507	-0.117368	-0.236136	-0.274908
22	2	-1.31073	5.4244	5.4244	2000.4	0.7952	1.3388	1.318	0.2545	24.73	11.73	-0.27	4.73	5.57118	48.3334	11.0077	4.21753
23	1	0.97088	-0.880798	-0.370336	1147.67	0.0676	-0.4949	-1.1248	-0.2991	4.51	-1.49	29.51	-7.49	12.7907	3.77541	0.735552	23.7871
24	2	-1.89797	0.461312	-2.28679	1315.68	1.7301	0.0463	0.3899	0.3079	1.921	4.921	-2.079	13.921	15.4245	3.45894	0.478224	-12.0814
25	1	0.0320913	-1.29649	-2.16295	575.415	-1.1644	-1.6258	-1.4023	-1.398	-9.286	-3.286	5.714	-0.286	-1.03598	-1.03376	-0.104406	0.346683
26	2	0.511722	-0.122813	-1.68868	654.197	-0.3215	-0.4957	-0.6831	-0.8907	6.451	-2.549	7.451	6.451	8.94433	1.0792	-0.427699	7.47279
27	1	-0.947283	0.0185742	0.885369	1719.64	-0.2425	-0.2186	-0.5434	-0.6908	-0.076	7.924	-15.076	-11.076	8.76245	10.4618	15.1433	30.0786
28	2	-1.1456	1.23276	0.46073	1092.22	-0.1302	-0.1932	0.1603	-0.8161	12.081	2.081	-18.919	3.081	6.77829	-0.869928	-1.77921	0.557101
29	1	-1.54952	-0.309903	-0.889537	813.297	0.6654	0.4716	0.6887	0.7538	6.235	15.235	22.235	9.235	0.0797717	0.226009	0.745048	0.173258
30	2	0.509262	-1.41364	-1.59803	1058.91	0.061	-0.0868	-0.2949	-0.0825	1.943	2.943	12.943	9.943	0.756769	0.378303	3.18032	2.30301
31	1	0.0763509	2.38385	-1.65427	413.588	-0.4176	-0.6335	-0.2833	-0.4238	29.244	42.244	17.244	9.244	20.7378	12.9256	22.8719	21.8015
32	2	-2.54919	3.78457	-5.43174	1776.58	0.4324	0.4927	0.0564	0.9493	-11.007	-0.007	9.993	4.993	16.9672	-5.37873	-0.638169	-10.0565
33	1	-0.244551	-1.46731	-0.0867762	1782.14	-1.7102	-1.1572	-1.7057	-1.088	-14.725	-12.725	-2.725	-11.725	4.38753	33.27	-1.02437	15.2527
34	2	0.167956	-2.92916	1.63925	1389.43	x	-1.0854	-1.093	-1.1339	12.388	13.388	28.388	27.388	7.87144	4.31606	1.71063	5.3678
35	1	-0.751853	-0.716332	-0.0355206	158.69	0.2346	0.2781	0.3239	1.6191	0.144	6.144	18.144	0.144	0.0340336	0.101388	0.502431	0.130487
36	2	1.5957	-4.21558	1.68623	326.441	0.4903	0.5017	0.3417	0.1448	5.435	-5.565	-7.565	-21.565	2.29623	0.0478486	-3.41833	-3.14282
37	1	0.467819	-2.08179	1.56719	877.074	0.3391	-0.2146	-0.6654	-0.7436	3.786	-0.214	10.786	-7.214	-2.11166	-4.28205	6.71942	4.20907
38	2	-6.68737	0.455243	-1.91516	2010.22	-0.2555	1.1903	-0.3085	0.7993	11.15	12.15	2.15	-5.85	10.1486	2.86279	0.669871	-1.97686
39	1	0.555364	-3.25688	-3.38866	266.57	x	x	x	x	-18.173	-27.173	-5.173	-13.173	-1.0523	-1.39129	-0.732534	-0.998009
40	2	0.656895	1.723	2.35836	533.354	-0.9167	-0.518	0.4439	-1.1902	30.429	11.429	-20.571	-11.571	1.86424	-1.04567	-2.07673	-2.02626
41	1	0.149886	0.031555	-0.686321	998.832	0.2209	0.0557	1.0477	0.9276	13.184	34.184	17.184	27.184	-18.1283	-15.4917	-17.2689	-15.6867
42	2	0.798958	1.25028	-1.23198	698.243	-0.7873	-1.1669	-1.3182	-0.6209	19.413	5.413	22.413	16.413	5.15522	6.54926	1.52902	7.92722
43	1	-0.771145	-0.207616	0.622848	1530.45	x	x	x	x	-0.455	13.545	11.545	10.545	1.02655	-6.57663	-0.284337	-1.08801
44	2	-3.58469	1.63074	-0.146914	525.815	0.3201	-0.0627	-0.1486	0.1442	2.984	17.984	22.984	20.984	-0.427399	1.0916	0.406004	0.407863
45	1	-1.83039	-2.04476	3.10013	1167.56	-0.419	-0.9573	-0.9702	-0.9884	21.67	34.67	28.67	28.67	11.336	6.70011	7.87615	5.97348
46	2	1.35692	-1.0974	2.96594	1508.16	0.1357	-0.685	0.1411	-0.0517	-12.866	-7.866	-28.866	20.134	0.4633	-1.05567	-1.84629	0.263781
47	1	1.46854	-3.66363	-0.154584	1699.43	-0.3518	-0.2711	-0.8469	-1.4768	8.501	1.501	-19.499	-8.499	2.37088	-1.05874	-2.08606	-2.1358
48	2	2.09091	-3.48242	-4.58251	1391	1.1911	0.519	0.6957	0.2697	18.087	32.087	39.087	11.087	23.9515	17.1261	5.23056	3.37791
49	1	4.18654	-6.30473	3.95395	1290.73	-0.0663	0.2498	-0.1615	0.1837	-8.449	0.551	-3.449	-10.449	-0.747435	-1.16987	-1.59242	-1.2595
50	2	1.17816	-1.67458	0.3508	1929.67	-0.5876	-0.837	-0.1141	-0.8015	-17.565	-14.565	-11.565	-5.565	51.4172	13.5438	22.4428	4.18927
51	1	5.4237	1.76117	2.86519	2250.26	-1.7072	-2.4547	-1.4868	-2.4758	8.598	-3.402	9.598	19.598	-7.8385	2.4621	-12.2911	-9.20563
53	1	-2.26751	2.90241	-0.390011	218.397	x	x	x	x	14.231	12.231	-1.769	-18.769	-0.338256	3.60287	2.74823	-2.27545
54	2	1.88794	0.435678	0.266248	573.098	-0.2221	-0.2968	-0.6884	-0.3961	24.112	30.112	17.112	52.112	3.14354	1.22657	3.79781	5.78841
55	1	0.288044	-2.88867	-3.6705	1449.68	-0.0817	-0.5197	-0.2384	-0.4946	-2.518	4.482	5.482	-8.518	10.7021	-5.0528	-14.4228	-12.7773
56	2	4.21037	-0.0467819	1.34888	1499.39	0.5542	-0.1985	0.0185	0.814	-36.838	5.162	28.162	20.162	54.4501	2.90638	-3.86097	4.10362
57	1	1.50899	-0.703284	-4.19922	1299.32	-1.3804	-1.1948	-1.3435	-1.6907	-4.17	6.83	16.83	-15.17	7.65847	-0.385931	0.968624	-1.70429
58	2	0.823761	0.839757	5.67036	1328.49	0.008	0.3006	0.4305	0.2003	-21.12	5.88	-0.12	15.88	15.5453	3.08334	4.98359	4.15738
59	1	-0.821734	-0.432119	-1.02717	1576.61	-0.276	-0.639	-0.5879	-0.9446	-6.963	-6.963	8.037	10.037	21.2925	18.4686	9.39515	8.74904
60	2	0.338255	-0.0676509	1.89423	1782.97	-0.5947	x	-1.152	-1.2261	11.805	33.805	3.805	61.805	10.0067	3.81157	-1.60823	9.57539
x-invalidHRV with bad lable or too noisy
Group 1:O,2:E-P
All HRV and EDA data is after the substraction of baseline and normalization (for EDA)
